# Supplementary material for: Silicon Modulates the Chloroplast Proteome to Enhance Drought Tolerance in Soybean
Source: Plants (Basel). 2026 Feb 5;15(3):497. doi: 10.3390/plants15030497 (PMC12898996; doi:10.3390/plants15030497)
Supplement: Supplementary file 1 [file plants-15-00497-s001.zip]

Archive with 1 entries (1 files):
- plants-4108799-supplementary.pdf
